# Supplementary material for: Genetic affinities of an eradicated European Plasmodium falciparum strain
Source: Microb Genom. 2019 Aug 27;5(9):e000289. doi: 10.1099/mgen.0.000289 (PMC6807384; doi:10.1099/mgen.0.000289)
Supplement: Supplementary File 2 [file mgen-5-289-s002.xlsx]

## Sheet: Table S1
Table S1: Plasmodium falciparum strains used in the statistical population analyses
Accession Code	Country	Year	Sample Name	Analysis
ERS010039	Gambia	2008	PA0035-C	Used for haplotype analysis
ERS010040	Gambia	2008	PA0036-C
ERS009733	Gambia	2008	PA0046-C	Used for haplotype analysis
ERS009972	Gambia	2008	PA0084-C
ERS011015	Gambia	2008	PA0104-C	Used for haplotype analysis
ERS009977	Gambia	2008	PA0105-C
ERS042087	Guinea	2011	PA0160-C
ERS042038	Guinea	2011	PA0168-C
ERS042001	Guinea	2011	PA0171-C
ERS042090	Guinea	2011	PA0178-C
ERS042113	Guinea	2011	PA0212-C
ERS042066	Guinea	2011	PA0261-C
ERS010316	Kenya	2007	PC0001-C
ERS010452	Kenya	2007	PC0019-C
ERS010454	Kenya	2007	PC0031-C
ERS010455	Kenya	2007	PC0032-C
ERS017458	Kenya	2007	PC0069-C
ERS016375	Kenya	2007	PC0077-C
ERS132628	Kenya	2007	PC0097-C
ERS074223	Kenya	2007	PC0104-C
ERS074225	Kenya	2007	PC0113-C
ERS010310	Thailand	2002	PD0005-01
ERS010344;ERS010345;ERS010342;ERS010343	Thailand	2001	PD0007-01
ERS010308	Thailand	2001	PD0008-02
ERS009722	Thailand	2002	PD0009-01
ERS010362;ERS010361	Thailand	2006	PD0017-C
ERS010357;ERS010358	Thailand	2006	PD0018-C
ERS010480;ERS010605	Thailand	2005	PD0029-C
ERS010556	Thailand	2004	PD0042-C
ERS010519	Thailand	2003	PD0058-C
ERS010524	Thailand	2004	PD0061-C
ERS009959	Thailand	2003	PD0080-C
ERS009715	Thailand	2003	PD0082-C
ERS009716	Thailand	2003	PD0086-C
ERS009706	Thailand	2004	PD0092-C
ERS009962	Thailand	2004	PD0093-C
ERS009709	Thailand	2004	PD0097-C
ERS009711	Thailand	2005	PD0102-C
ERS023571	Thailand	2004	PD0115-Cx	Used for haplotype analysis
ERS017471	Thailand	2005	PD0133-C	Used for haplotype analysis
ERS023565	Thailand	2005	PD0135-C	Used for haplotype analysis
ERS023566	Thailand	2004	PD0136-C	Used for haplotype analysis
ERS023576	Thailand	2003	PD0144-C
ERS336327	Thailand	2011	PD0459-Cx
ERS142857	Thailand	2011	PD0466-C
ERS142848	Thailand	2011	PD0470-C
ERS142881	Thailand	2011	PD0475-C
ERS142861	Thailand	2011	PD0479-C
ERS142812	Thailand	2011	PD0500-C
ERS142840	Thailand	2011	PD0502-C
ERS142813	Thailand	2011	PD0504-C
ERS174633	Thailand	2011	PD0514-C
ERS174634	Thailand	2011	PD0515-C
ERS174527	Thailand	2012	PD0527-C
ERS174528	Thailand	2012	PD0531-C
ERS174654	Thailand	2012	PD0547-C
ERS174655	Thailand	2012	PD0548-C
ERS174536	Thailand	2012	PD0553-C
ERS199536;ERS199596	Thailand	2012	PD0575-C	Used for haplotype analysis
ERS199566;ERS199626	Thailand	2012	PD0581-C
ERS347496	Thailand	2012	PD0635-C
ERS347715	Thailand	2012	PD0651-C
ERS347685	Thailand	2012	PD0658-C
ERS347665	Thailand	2013	PD0667-C
ERS347672	Thailand	2013	PD0668-C
ERS416767	Thailand	2008	PD0772-C
ERS416784	Thailand	2008	PD0786-C
ERS416769	Thailand	2010	PD0796-C
ERS416706	Thailand	2012	PD0800-C
ERS416825	Thailand	2013	PD0814-C
ERS416857	Thailand	2013	PD0818-C
ERS416810	Thailand	2013	PD0824-C
ERS416858	Thailand	2013	PD0830-C
ERS416867	Thailand	2008	PD0843-C
ERS416797	Thailand	2008	PD0858-C
ERS416822	Thailand	2013	PD0873-C
ERS416799	Thailand	2007	PD0882-C
ERS416855	Thailand	2008	PD0889-C
ERS013056	Tanzania	2010	PE0018-C
ERS013090	Tanzania	2010	PE0022-C
ERS348804;ERS384343	Tanzania	2013	PE0093-C
ERS348777	Tanzania	2013	PE0096-C
ERS348796	Tanzania	2013	PE0102-C
ERS348805	Tanzania	2013	PE0105-C
ERS354273	Tanzania	2010	PE0124-C
ERS354279	Tanzania	2010	PE0126-C
ERS354274	Tanzania	2010	PE0136-C
ERS354280	Tanzania	2010	PE0138-C
ERS010585	Ghana	2009	PF0021-C
ERS010588	Ghana	2009	PF0028-C
ERS154456	Ghana	2009	PF0041-C
ERS009730	Ghana	2009	PF0058-C
ERS013067	Ghana	2009	PF0103-C
ERS013073	Ghana	2009	PF0115-C
ERS013095	Ghana	2013	PF0116-C
ERS022951	Ghana	2010	PF0189-C
ERS017385	Ghana	2010	PF0202-C
ERS022751	Ghana	2010	PF0208-C
ERS022766	Ghana	2010	PF0269-C	Used for haplotype analysis
ERS017397	Ghana	2010	PF0272-C
ERS032208	Ghana	2010	PF0278-C
ERS022974	Ghana	2010	PF0279-C
ERS032054	Ghana	2011	PF0337-C
ERS032176	Ghana	2010	PF0355-C
ERS032231	Ghana	2010	PF0356-C
ERS032186	Ghana	2010	PF0377-C
ERS032051	Ghana	2009	PF0380-C
ERS032188	Ghana	2011	PF0404-C
ERS053932	Ghana	2011	PF0458-C
ERS053933	Ghana	2011	PF0484-C
ERS053908	Ghana	2011	PF0492-C
ERS053920	Ghana	2011	PF0512-C
ERS053929	Ghana	2011	PF0514-C
ERS193645	Ghana	2011	PF0556-C	Used for haplotype analysis
ERS193680	Ghana	2012	PF0584-C
ERS246740	Ghana	2012	PF0599-C	Used for haplotype analysis
ERS246749	Ghana	2012	PF0608-C	Used for haplotype analysis
ERS246758	Ghana	2012	PF0617-C	Used for haplotype analysis
ERS246773	Ghana	2012	PF0632-C
ERS246788	Ghana	2012	PF0647-C
ERS311745	Ghana	2012	PF0687-C
ERS311773	Ghana	2012	PF0715-C
ERS311778	Ghana	2012	PF0720-C
ERS311781	Ghana	2012	PF0723-C
ERS010511	Cambodia	2007	PH0043-C
ERS024127	Cambodia	2008	PH0124-CW
ERS024134	Cambodia	2008	PH0131-CW
ERS010786	Cambodia	2008	PH0134-C	Used for haplotype analysis
ERS031999	Cambodia	2009	PH0229-C
ERS032137	Cambodia	2008	PH0236-C
ERS023740	Cambodia	2010	PH0242-C
ERS023750	Cambodia	2010	PH0252-C
ERS025265	Cambodia	2010	PH0324-C
ERS025268	Cambodia	2010	PH0328-C
ERS025258	Cambodia	2010	PH0330-C
ERS025391	Cambodia	2010	PH0370-C
ERS032108	Cambodia	2008	PH0387-C
ERS032117	Cambodia	2008	PH0393-C
ERS032005	Cambodia	2008	PH0412-C
ERS032093	Cambodia	2008	PH0450-C
ERS032692	Cambodia	2010	PH0465-CW
ERS028719	Cambodia	2011	PH0486-C
ERS071791	Cambodia	2011	PH0566-C
ERS071816;ERS133342	Cambodia	2011	PH0579-C
ERS071837	Cambodia	2011	PH0592-C
ERS140930	Cambodia	2011	PH0692-C
ERS141406	Cambodia	2011	PH0702-C
ERS141435	Cambodia	2011	PH0757-C
ERS141436	Cambodia	2011	PH0758-C
ERS141475	Cambodia	2011	PH0782-C
ERS141507	Cambodia	2011	PH0793-C
ERS141496	Cambodia	2011	PH0807-C
ERS141463	Cambodia	2011	PH0811-C
ERS143492	Cambodia	2011	PH0840-C
ERS143452	Cambodia	2011	PH0849-C
ERS174566	Cambodia	2012	PH0866-C
ERS174481	Cambodia	2012	PH0880-C
ERS174573	Cambodia	2012	PH0893-C
ERS336365	Cambodia	2012	PH0917-Cx
ERS224868	Cambodia	2012	PH0982-C
ERS419147	Cambodia	2013	PH1150-C
ERS419171	Cambodia	2013	PH1153-C
ERS419083	Cambodia	2013	PH1190-C
ERS419241	Cambodia	2013	PH1338-C
ERS419269	Cambodia	2013	PH1379-C
ERS010450;ERS010603	BurkinaFaso	2008	PK0037-C
ERS010652	Mali	2007	PM0114-C
ERS010023	Mali	2007	PM0136-C
ERS010656	Mali	2007	PM0144-C
ERS157455	Mali	2007	PM0159-C
ERS010366;ERS010365	PapuaNewGuinea	2008	PN0003-C
ERS150792	PapuaNewGuinea	2008	PN0004-C
ERS010367;ERS010368	PapuaNewGuinea	2008	PN0005-C
ERS010370;ERS010369	PapuaNewGuinea	2008	PN0006-C
ERS010371;ERS010372	PapuaNewGuinea	2008	PN0007-C
ERS150810	PapuaNewGuinea	2008	PN0008-C
ERS010376;ERS010375	PapuaNewGuinea	2008	PN0010-C
ERS010378;ERS010377	PapuaNewGuinea	2008	PN0011-C
ERS010379;ERS010380	PapuaNewGuinea	2008	PN0012-C
ERS010467	PapuaNewGuinea	2008	PN0013-C
ERS150796	PapuaNewGuinea	2008	PN0014-C
ERS010194	PapuaNewGuinea	2008	PN0015-C
ERS010468	PapuaNewGuinea	2008	PN0016-C
ERS010195	PapuaNewGuinea	2008	PN0019-C
ERS010469	PapuaNewGuinea	2008	PN0020-C
ERS010196	PapuaNewGuinea	2008	PN0022-C
ERS010197	PapuaNewGuinea	2008	PN0023-C
ERS010470	PapuaNewGuinea	2008	PN0025-C
ERS150801	PapuaNewGuinea	2008	PN0031-C
ERS010198	PapuaNewGuinea	2008	PN0032-C
ERS150813	PapuaNewGuinea	2008	PN0037-C
ERS150793	PapuaNewGuinea	2008	PN0040-C
ERS010471	PapuaNewGuinea	2008	PN0041-C
ERS010472	PapuaNewGuinea	2008	PN0042-C
ERS010473	PapuaNewGuinea	2008	PN0044-C
ERS010093	PapuaNewGuinea	2008	PN0054-C
ERS157505	PapuaNewGuinea	2008	PN0055-Cx
ERS010094	PapuaNewGuinea	2008	PN0056-C
ERS010055	PapuaNewGuinea	2009	PN0057-C
ERS150984	PapuaNewGuinea	2009	PN0058-Cx
ERS010056	PapuaNewGuinea	2009	PN0059-C
ERS150859	PapuaNewGuinea	2009	PN0063-C
ERS150789	PapuaNewGuinea	2009	PN0073-C
ERS150896	PapuaNewGuinea	2009	PN0074-C
ERS150853	PapuaNewGuinea	2009	PN0077-C
ERS150861	PapuaNewGuinea	2009	PN0078-C
ERS150858	PapuaNewGuinea	2010	PN0082-C
ERS150799	PapuaNewGuinea	2010	PN0083-C
ERS150820	PapuaNewGuinea	2008	PN0084-C
ERS150856	PapuaNewGuinea	2009	PN0085-C
ERS150897	PapuaNewGuinea	2009	PN0086-C
ERS150798	PapuaNewGuinea	2009	PN0087-C
ERS150805	PapuaNewGuinea	2009	PN0090-C
ERS010192	Peru	2011	PP0002-C
ERS010215	Peru	2011	PP0004-C
ERS010050	Peru	2011	PP0005-C
ERS011444	Peru	2011	PP0010-C
ERS011443	Peru	2011	PP0011-C	Used for haplotype analysis
ERS016330	Peru	2011	PP0012-C
ERS071916	Peru	2011	PP0013-C
ERS071910	Peru	2011	PP0014-C
ERS071911	Peru	2011	PP0015-C
ERS071917	Peru	2011	PP0016-C
ERS071918	Peru	2011	PP0017-C
ERS024153	Bangladesh	2008	PR0001-CW
ERS024155	Bangladesh	2008	PR0003-CW
ERS024156	Bangladesh	2008	PR0004-CW
ERS024157	Bangladesh	2008	PR0005-CW
ERS024158	Bangladesh	2008	PR0006-CW
ERS024160	Bangladesh	2008	PR0008-CW
ERS024161	Bangladesh	2008	PR0009-CW
ERS010785	Bangladesh	2008	PR0010-C
ERS010781	Bangladesh	2008	PR0012-C
ERS032096	Bangladesh	2008	PR0013-C
ERS032642	Bangladesh	2008	PR0014-CW
ERS032072	Bangladesh	2008	PR0016-C
ERS032094	Bangladesh	2008	PR0017-C
ERS032070	Bangladesh	2008	PR0032-C
ERS032139	Bangladesh	2008	PR0033-C
ERS032078	Bangladesh	2008	PR0039-C
ERS031996	Bangladesh	2008	PR0044-C
ERS157468	Bangladesh	2008	PR0045-C
ERS174507	Bangladesh	2012	PR0114-C
ERS174561	Bangladesh	2012	PR0115-C
ERS174562	Bangladesh	2012	PR0116-C
ERS174563	Bangladesh	2012	PR0118-C
ERS174564	Bangladesh	2012	PR0119-C
ERS174565	Bangladesh	2012	PR0120-C
ERS347454	Bangladesh	2012	PR0122-C
ERS347462	Bangladesh	2012	PR0123-C
ERS347515	Bangladesh	2012	PR0124-C
ERS347476	Bangladesh	2012	PR0131-C
ERS347484	Bangladesh	2012	PR0132-C
ERS347500	Bangladesh	2012	PR0134-C
ERS347508	Bangladesh	2012	PR0135-C
ERS347524	Bangladesh	2012	PR0137-C
ERS347532	Bangladesh	2012	PR0138-C
ERS347461	Bangladesh	2012	PR0141-C
ERS347469	Bangladesh	2012	PR0142-C
ERS347477	Bangladesh	2012	PR0143-C
ERS347493	Bangladesh	2012	PR0145-C
ERS347501	Bangladesh	2012	PR0146-C
ERS347509	Bangladesh	2012	PR0147-C
ERS347517	Bangladesh	2012	PR0148-C
ERS347525	Bangladesh	2012	PR0149-C
ERS347566	Bangladesh	2012	PR0155-C
ERS347574	Bangladesh	2012	PR0156-C
ERS347582	Bangladesh	2012	PR0157-C
ERS347590	Bangladesh	2012	PR0158-C
ERS347606	Bangladesh	2012	PR0160-C
ERS347622	Bangladesh	2012	PR0162-C
ERS347543	Bangladesh	2012	PR0164-C
ERS032648	Malawi	2011	PT0002-CW
ERS032666	Malawi	2011	PT0023-CW
ERS040100	Malawi	2011	PT0039-C
ERS040102	Malawi	2011	PT0041-C
ERS040106	Malawi	2011	PT0048-C
ERS053938	Malawi	2011	PT0054-C
ERS053948	Malawi	2011	PT0055-C
ERS055901	Malawi	2011	PT0067-C
ERS055914	Malawi	2011	PT0081-C
ERS053937	Malawi	2011	PT0088-C
ERS053871	Malawi	2011	PT0104-C
ERS055909	Malawi	2011	PT0109-C	Used for haplotype analysis
ERS168594	Malawi	2011	PT0115-C
ERS168597	Malawi	2011	PT0129-C
ERS168640	Malawi	2011	PT0131-C	Used for haplotype analysis
ERS168647	Malawi	2011	PT0155-C
ERS168624	Malawi	2011	PT0161-C
ERS168627	Malawi	2011	PT0169-C
ERS175808	Malawi	2011	PT0171-C
ERS188073	Malawi	2011	PT0190-C
ERS188108	Malawi	2011	PT0197-C	Used for haplotype analysis
ERS188067	Malawi	2011	PT0204-C
ERS188074	Malawi	2011	PT0205-C
ERS188068	Malawi	2011	PT0216-C
ERS188117	Malawi	2011	PT0223-C
ERS188090	Malawi	2011	PT0233-Cx
ERS188111	Malawi	2011	PT0238-Cx
ERS193643	Malawi	2011	PT0240-C	Used for haplotype analysis
ERS188132	Malawi	2011	PT0242-Cx	Used for haplotype analysis
ERS188070	Malawi	2011	PT0247-Cx
ERS193653	Malawi	2011	PT0253-C
ERS193658	Malawi	2011	PT0258-C
ERS188099	Malawi	2011	PT0277-C
ERS188141	Malawi	2011	PT0289-C
ERS193659	Malawi	2011	PT0291-C
ERS193625	Malawi	2011	PT0301-C
ERS188100	Malawi	2011	PT0303-C	Used for haplotype analysis
ERS086817	Vietnam	2010	PV0080-C
ERS086819	Vietnam	2010	PV0093-C
ERS086888	Vietnam	2010	PV0140-C
ERS087000	Vietnam	2011	PV0220-C
ERS087035	Vietnam	2011	PV0224-C
ERS143502	Vietnam	2011	PV0263-C
ERS143496	Vietnam	2011	PV0278-C
ERS224924	Vietnam	2011	PV0290-C
ERS143475	Vietnam	2011	PV0294-C
ERS142875	Vietnam	2011	PV0301-C
ERS174548	Vietnam	2012	PV0314-C
ERS174557	Vietnam	2012	PV0326-C	Used for haplotype analysis
ERS174676	Vietnam	2012	PV0333-C
ERS347521	Vietnam	2011	PV0337-C
ERS347537	Vietnam	2011	PV0339-C
ERS032163	Colombia	2011	PW0001-C
ERS032040	Colombia	2011	PW0002-C
ERS032162	Colombia	2011	PW0003-C
ERS032161	Colombia	2011	PW0004-C
ERS032164	Colombia	2011	PW0005-C
ERS032165	Colombia	2011	PW0006-C
ERS032157	Colombia	2011	PW0007-C
ERS032013	Colombia	2011	PW0008-C
ERS032059	Colombia	2011	PW0009-C
ERS032646	Colombia	2011	PW0010-CW
ERS032159	Colombia	2011	PW0012-C
ERS032166	Colombia	2011	PW0013-C
ERS032168	Colombia	2011	PW0014-C
ERS032167	Colombia	2011	PW0015-C
ERS032061	Colombia	2011	PW0016-C
ERS032158	Colombia	2011	PW0017-C
ERS045922	Uganda	2010	PZ0004-CW
ERS045928	Uganda	2010	PZ0010-CW
ERS164690	Uganda	2010	PZ0015-C
ERS086878	Myanmar	2011	QC0111-C
ERS086963	Myanmar	2011	QC0125-C
ERS086977	Myanmar	2011	QC0142-C
ERS086917	Myanmar	2011	QC0144-C
ERS086858	Myanmar	2011	QC0161-C
ERS086859	Myanmar	2011	QC0162-C
ERS143513	Myanmar	2011	QC0169-C
ERS199614	Myanmar	2012	QC0198-Cx	Used for haplotype analysis
ERS199559;ERS199619	Myanmar	2012	QC0199-C
ERS199555;ERS199615	Myanmar	2012	QC0214-C
ERS199565;ERS199625	Myanmar	2012	QC0219-C
ERS347655	Myanmar	2012	QC0225-C
ERS347683	Myanmar	2012	QC0229-C
ERS086871	Laos	2010	QE0366-C
ERS086844	Laos	2010	QE0371-C
ERS086845	Laos	2010	QE0373-C
ERS174516	Laos	2011	QE0411-C
ERS174597	Laos	2011	QE0434-C
ERS174598	Laos	2011	QE0435-C
ERS174602	Laos	2011	QE0439-C
ERS347487	Laos	2012	QE0483-C
ERS327052	DRoCongo	2011	QG0010-C
ERS327060	DRoCongo	2011	QG0011-C
ERS327092	DRoCongo	2011	QG0015-C
ERS327101	DRoCongo	2011	QG0028-C
ERS327030	DRoCongo	2011	QG0031-C
ERS327038	DRoCongo	2011	QG0032-C
ERS327046	DRoCongo	2011	QG0033-C
ERS327086	DRoCongo	2011	QG0038-C
ERS327094	DRoCongo	2011	QG0039-C
ERS327031	DRoCongo	2011	QG0043-C
ERS327095	DRoCongo	2011	QG0051-C
ERS327080	DRoCongo	2011	QG0061-C
ERS327096	DRoCongo	2011	QG0063-C
ERS327104	DRoCongo	2011	QG0064-C
ERS327112	DRoCongo	2011	QG0065-C
ERS327073	DRoCongo	2011	QG0072-C
ERS327051	DRoCongo	2011	QG0093-C
ERS327075	DRoCongo	2011	QG0096-C	Used for haplotype analysis
ERS327083	DRoCongo	2011	QG0097-C	Used for haplotype analysis
ERS327099	DRoCongo	2011	QG0099-C	Used for haplotype analysis
ERS327164	DRoCongo	2011	QG0108-C
ERS327131;ERS327180	DRoCongo	2011	QG0110-C
ERS327173	DRoCongo	2011	QG0121-C
ERS327189	DRoCongo	2011	QG0123-C
ERS327166	DRoCongo	2011	QG0132-C
ERS327190	DRoCongo	2011	QG0135-C
ERS327198	DRoCongo	2011	QG0136-C
ERS327151;ERS327163	DRoCongo	2011	QG0142-C
ERS327175	DRoCongo	2011	QG0145-C
ERS327183	DRoCongo	2011	QG0146-C
ERS327128	DRoCongo	2011	QG0151-C
ERS327160	DRoCongo	2011	QG0155-C
ERS327176	DRoCongo	2011	QG0157-C
ERS327145;ERS327186	DRoCongo	2011	QG0165-C
ERS327162	DRoCongo	2011	QG0179-C
ERS327170	DRoCongo	2011	QG0180-C
ERS347591	DRoCongo	2013	QG0185-C
ERS347544	DRoCongo	2013	QG0191-C
ERS347560	DRoCongo	2013	QG0193-C
ERS347584	DRoCongo	2013	QG0196-C
ERS347600	DRoCongo	2013	QG0198-C
ERS347624	DRoCongo	2013	QG0201-C
ERS347553	DRoCongo	2013	QG0204-C
ERS347561	DRoCongo	2013	QG0205-C
ERS347577	DRoCongo	2013	QG0207-C
ERS347585	DRoCongo	2013	QG0208-C
ERS347633	DRoCongo	2013	QG0214-C
ERS347578	DRoCongo	2013	QG0219-C
ERS347612	DRoCongo	2013	QG0247-C
ERS347620	DRoCongo	2013	QG0248-C
ERS347621	DRoCongo	2013	QG0260-C
ERS347638	DRoCongo	2013	QG0263-C
ERS347645	DRoCongo	2013	QG0264-C
ERS347640	DRoCongo	2013	QG0287-C
ERS347647	DRoCongo	2013	QG0288-C
ERS347654	DRoCongo	2013	QG0289-C
ERS347682	DRoCongo	2013	QG0293-C
ERS347695	DRoCongo	2013	QG0295-C
ERS386741	Madagascar	2012	QM0005-C
ERS404084	Madagascar	2013	QM0027-C	Used for haplotype analysis
ERS404077	Madagascar	2013	QM0037-C
ERS418800	Cameroon	2013	QP0003-C
ERS418816	Cameroon	2013	QP0005-C
ERS418867	Cameroon	2013	QP0047-C
ERS418796	Cameroon	2013	QP0050-C
ERS418836	Cameroon	2013	QP0055-C
ERS418821	Cameroon	2013	QP0065-C
ERS418822	Cameroon	2013	QP0077-C
ERS419012	Cameroon	2013	QP0209-C
ERS418981	Cameroon	2013	QP0238-C
ERR019329;ERR019330;ERR019331;ERR019332;ERR019333;ERR019334;ERR019335;ERR019336;ERR019337;ERR019329;ERR019330;ERR019331;ERR019332;ERR019333;ERR019334;ERR019335;ERR019336;ERR019337	Plasmodium Reichenowi
SRR1564566; SRR1568228	Plasmodium Vivav PapuaNewGuinea 30

## Sheet: Table S2
Table S2: Plasmodium falciparum drug resistance variants described in the literature and screened in the Ebro-1944 strain
Position	Depth of Coverage	Allele	Effect	Gene ID	Gene	Reference
chr_2:840798	1	REF	dihydroartemisinin (RSA) resistance	PF3D7_0220800	cytoadherence linked asexual protein 2 (CLAG2)	Wang et al 2016
chr_10:497461	1	REF	Dihydroartemisinin resistance	PF3D7_1012900	autophagy-related protein 18 (ATG18)	Wang et al 2016
chr_10:688956	1	REF	artemisinin resistance	null	Downstream to DNA polymerase delta catalytic subunit	Takala-Harrison et al 2012
chr_10:721205	4	REF	dihydroartemisinin (RSA) resistance	PF3D7_1018100	conserved Plasmodium protein	Wang et al 2016
chr_10:1206581	1	REF	dihydroartemisinin (RSA) resistance	PF3D7_1029600	adenosine deaminase (ADA)	Wang et al 2016
chr_11:274072	2	REF	dihydroartemisinin (RSA) resistance	PF3D7_1106500	conserved Plasmodium protein	Wang et al 2016
chr_11:1194588	1	REF	dihydroartemisinin (RSA) resistance	PF3D7_1131000	RNA-binding protein s1 putative	Wang et al 2016
chr_11:1206440	1	REF	dihydroartemisinin (RSA) resistance	PF3D7_1131400	conserved Plasmodium protein	Wang et al 2016
chr_11:1941896	1	REF	lumefantrine resistance	PF3D7_1148800	Plasmodium exported protein (hyp11)	Wang et al 2016
chr_14:2481070	1	REF	artemisinin resistance	PF3D7_1460900	arps10	Miotto et al 2015
chr_14:2748665	2	REF	dihydroartemisinin (RSA) resistance	PF3D7_1467200	WD repeat-containing protein 79	Wang et al 2016
chr_14:2757814	2	REF	quinine resistance	PF3D7_1467600	conserved Plasmodium protein	Wang et al 2016
chr_12:223538	1	REF	dihydroartemisinin (RSA) resistance	PF3D7_1205100	O-phosphoseryl-tRNA (Sec) selenium transferase (SEPSECS)	Wang et al 2016
chr_12:529829	1	REF	spiroindolones resistance	PF3D7_1211900	apical membrane antigen 1	Rottmann et al 2010
chr_12:1959796	1	REF	piperaquine resistance	null	GTPase-activating protein	Wang et al 2016
chr_1:114712	2	REF	dihydroartemisinin (RSA) resistance	PF3D7_0102500	erythrocyte binding antigen-181 (EBA181)	Wang et al 2016
chr_1:465296	2	T	Resistance chloroquine and quinine	PF3D7_0112200	pfmrp1	Gupta et al 2014 Mu et al 2003
chr_1:467351	1	G	Resistance chloroquine and quinine	PF3D7_0112200	pfmrp1	Dahlström et al 2009
chr_1:469122	1	REF	chloroquine quinine and sulfadoxine-pyrimethamine resistance	PF3D7_0112200	pfmrp1	Dahlström et al 2009
chr_3:829388	1	REF	dihydroartemisinin (RSA) resistance	PF3D7_0319700	ABC transporter I family member 1 (ABCI3)	Wang et al 2016
chr_3:992785	1	REF	dihydroartemisinin (RSA) resistance	PF3D7_0323700	U4/U6.U5 tri-snRNP-associated protein 1 (SART1)	Wang et al 2016
chr_4:163733	1	REF	dihydroartemisinin (RSA) resistance	null	U4/U6.U5 tri-snRNP-associated protein 1 (SART1)	Wang et al 2016
chr_4:489105	1	REF	dihydroartemisinin (RSA) resistance	PF3D7_0410800	conserved Plasmodium protein	Wang et al 2016
chr_5:92998	1	REF	dihydroartemisinin (RSA) resistance	PF3D7_0501800	chromosome assembly factor 1 (CAF1)	Wang et al 2016
chr_5:923033	1	REF	dihydroartemisinin (RSA) resistance	PF3D7_0522400	conserved Plasmodium protein	Wang et al 2016
chr_5:952155	3	REF	dihydroartemisinin (RSA) resistance	PF3D7_0522900	zinc finger protein	Wang et al 2016
chr_5:958440	1	REF	altered sensitivity to lumefantine mefloquine, artemisinin, quinine, chloroquine and amodiaquine	PF3D7_0523000	pfmdr1	Pickard et al 2003 Price et al 1999 Reed et al 2000 Sidhu et al 2005
chr_5:960990	3	REF	altered sensitivity to lumefantine mefloquine, artemisinin, quinine, chloroquine and amodiaquine	PF3D7_0523000	pfmdr1	Pickard et al 2003 Price et al 1999 Reed et al 2000 Sidhu et al 2005
chr_5:961013	4	REF	altered sensitivity to lumefantine mefloquine, artemisinin, quinine, chloroquine and amodiaquine	PF3D7_0523000	pfmdr1	Pickard et al 2003 Price et al 1999 Reed et al 2000 Sidhu et al 2005
chr_5:961625	1	REF	altered sensitivity to lumefantine mefloquine, artemisinin, quinine, chloroquine and amodiaquine	PF3D7_0523000	pfmdr1	Pickard et al 2003 Price et al 1999 Reed et al 2000 Sidhu et al 2005
chr_6:103660	1	REF	dihydroartemisinin (RSA) resistance	PF3D7_0602400	elongation factor G (EF-G)	Wang et al 2016
chr_6:232370	3	REF	dihydroartemisinin (RSA) resistance	PF3D7_0605600	nucleoside diphosphate kinase	Wang et al 2016
chr_7:152148	1	REF	Dihydroartemisinin resistance	null	RWD domain-containing protein	Wang et al 2016
chr_7:404007	3	REF	chloroquine resistance	PF3D7_0709000	pfcrt	Durrand et al 2004
chr_7:404008	3	REF	chloroquine resistance	PF3D7_0709000	pfcrt	Callaghan et al 2016
chr_7:404019	3	REF	chloroquine resistance	PF3D7_0709000	pfcrt	Durrand et al 2004
chr_7:404330	1	REF	chloroquine resistance	PF3D7_0709000	pfcrt	Durrand et al 2004
chr_7:404407	1	REF	chloroquine and quinine resistance	PF3D7_0709000	pfcrt	Mu et al 2003
chr_7:404836	1	REF	chloroquine resistance	PF3D7_0709000	pfcrt	Durrand et al 2004
chr_7:405361	1	REF	chloroquine and quinine resistance	PF3D7_0709000	pfcrt	Mu et al 2003
chr_7:405362	1	REF	chloroquine and quinine resistance	PF3D7_0709000	pfcrt	Mu et al 2003
chr_7:405383	2	REF	chloroquine resistance	PF3D7_0709000	pfcrt	Durrand et al 2004
chr_7:405581	2	REF	chloroquine resistance	PF3D7_0709000	pfcrt	Pelleau et al 2015
chr_7:405599	1	REF	chloroquine and artemisinin resistance	PF3D7_0709000	pfcrt	Miotto et al 2015 Mu et al 2003
chr_7:405600	1	REF	chloroquine and artemisinin resistance	PF3D7_0709000	pfcrt	Miotto et al 2015 Mu et al 2003
chr_7:405838	2	REF	chloroquine resistance	PF3D7_0709000	pfcrt	Durrand et al 2004
chr_7:1100698	3	REF	dihydroartemisinin (RSA) resistance	PF3D7_0726200	serine/threonine protein kinase FIKK family (FIKK7.1)	Wang et al 2016
chr_8:294826	2	REF	artemisinin resistance	PF3D7_0805300	conserved Plasmodium protein	Wang et al 2016
chr_8:405667	1	REF	dihydroartemisinin (RSA) resistance	PF3D7_0808000	conserved Plasmodium protein	Wang et al 2016
chr_8:549993	1	REF	sulfadoxine-pyrimethamine resistance	PF3D7_0810800	pfdhps	Happi et al 2005
chr_8:549995	1	REF	sulfadoxine-pyrimethamine resistance	PF3D7_0810800	pfdhps	Happi et al 2005
chr_8:1041193	2	REF	dihydroartemisinin (RSA) resistance	PF3D7_0823600	lipoate-protein ligase B (LipB)	Wang et al 2016
chr_8:1174019	1	REF	dihydroartemisinin (RSA) resistance	PF3D7_0827100	translation initiation factor IF-2 (IF2c)	Wang et al 2016
chr_9:428865	1	REF	dihydroartemisinin (RSA) resistance	null	translation initiation factor IF-2 (IF2c)	Wang et al 2016
chr_9:510573	1	REF	dihydroartemisinin (RSA) resistance	null	translation initiation factor IF-2 (IF2c)	Wang et al 2016
chr_9:1155698	2	REF	dihydroartemisinin (RSA) resistance	null	translation initiation factor IF-2 (IF2c)	Wang et al 2016
chr_13:1191385	1	REF	dihydroartemisinin (RSA) resistance	PF3D7_1328200	conserved Plasmodium protein	Wang et al 2016
chr_13:1718288	2	REF	dihydroartemisinin (RSA) resistance	PF3D7_1343400.1	DNA repair protein RAD5 (RAD5)	Wang et al 2016
chr_13:1718319	3	REF	artemisinin resistance	PF3D7_1343400.1	DNA repair protein RAD5 putative	Takala-Harrison et al 2012
chr_13:1719976	1	REF	artemisinin resistance	null	Downstream to PF3D7_1343400.1	Takala-Harrison et al 2012
chr_13:1726431	3	REF	artemisinin resistance	PF3D7_1343700	kelch13	Mishra et al 2016
chr_13:1726432	3	REF	artemisinin resistance	PF3D7_1343700	kelch13	Mishra et al 2016
